# Supplementary material for: Invasomes and Nanostructured Lipid Carriers for Targeted Delivery of Ceftazidime Combined with N-Acetylcysteine: A Novel Approach to Treat Pseudomonas aeruginosa-Induced Keratitis
Source: Pharmaceutics. 2025 Sep 11;17(9):1184. doi: 10.3390/pharmaceutics17091184 (PMC12473240; doi:10.3390/pharmaceutics17091184)
Supplement: Supplementary file 1 [file pharmaceutics-17-01184-s001.zip]

Archive with 1 entries (1 files):
- pharmaceutics-3837844-supplementary.pdf
